# Supplementary material for: Inflammasome activation dictates the efficacy of antimycobacterial activity of frontline TB drugs
Source: PLoS Pathog. 2026 Jul 16;22(7):e1014384. doi: 10.1371/journal.ppat.1014384 (PMC13399518; doi:10.1371/journal.ppat.1014384)
Supplement: S1 Table — (XLSX) [file ppat.1014384.s004.xlsx]

## Sheet: Sheet1
	Reagents	Company
	CCCP (carbonyl cyanide m-chlorophenylhydrazone) (215911)	SIGMA
	Dimethyl fumarate (DMF) (242926)	SIGMA
	Disulfiram (DSF)	SIGMA
	DIZONE (Disulfiram tablets)	Ozone pharmaceuticals
	Ethambutol dihydrochloride (E4630)	SIGMA
	IHC-2 (SCP0087)	SIGMA
	IPG-4M (3019514-72-5)	SIGMA
	Isoniazid (I3377)	SIGMA
	Lipopolysaccharide LPS (tlrl-smlps)	InvivoGen
	MCC950 (210826-40-7)	Cayman Chemical
	Mitoquinol (89950)	Cayman Chemical
	MitoSox dye (M36008)	Thermo Fisher Scientific
	mitotracker deep red	SIGMA
	Nigericin (28643-80-3)	Cayman Chemical
	Potassium chloride KCl (cell culture tested) (P5405)	SIGMA
	Pyrazinamide carboxamide (P7136)	SIGMA
	QUANTI-Luc (rep-qlc2)	InvivoGen
	Rifampicin (CMS1889)	HIMEDIA laboratories
	Rotenone (R8875)	SIGMA
	Sertraline hydrochloride (S6319).	SIGMA
	Sertraline hydrochloride tablets	Pfizer
	TMRE (T669)	Thermo Fisher Scientific
	VX-765 (5.31372.0001)	EMD Millipore Corp
	HiglutaXL RPMI (1640)	HIMEDIA laboratories
	Fetal Bovine Serum	HIMEDIA laboratories
	Phorbol 12-Mysristate 13-acetate (PMA-P8139)	SIGMA
	QUANTI-Luc	Invivogen, France
	rabbit Anti-GSDMD monoclonal antibody HPA04487)	SIGMA
