# Supplementary material for: Inflammasome activation dictates the efficacy of antimycobacterial activity of frontline TB drugs
Source: PLoS Pathog. 2026 Jul 16;22(7):e1014384. doi: 10.1371/journal.ppat.1014384 (PMC13399518; doi:10.1371/journal.ppat.1014384)
Supplement: S1 Data — (ZIP) [file ppat.1014384.s005.zip]

Archive with 21 entries (16 files):
- gsdmd_western blot/
- gsdmd_western blot/gsdmd_western blot/
- gsdmd_western blot/gsdmd_western blot/GD_cleavage E1/
- gsdmd_western blot/gsdmd_western blot/GD_cleavage E1/ANALYSIS_GD_WESTERN_E2_E3.xlsx
- gsdmd_western blot/gsdmd_western blot/GD_cleavage E1/anti bactin_29-07-23.tif
- gsdmd_western blot/gsdmd_western blot/GD_cleavage E1/anti gd_b2.tif
- gsdmd_western blot/gsdmd_western blot/GD_cleavage E1/anti gd_blot2_26-07-23.tif
- gsdmd_western blot/gsdmd_western blot/GD_cleavage E1/gd_cleavage.pptx
- gsdmd_western blot/gsdmd_western blot/GD_cleavage E1/gsdmd 25 Jul 2023_1.jpg
- gsdmd_western blot/gsdmd_western blot/GD_cleavage E3/
- gsdmd_western blot/gsdmd_western blot/GD_cleavage E3/Adobe Scan 10 Jul 2023 (1)_page-0001.jpg
- gsdmd_western blot/gsdmd_western blot/GD_cleavage E3/anti-bactin_4hr_14-07-23.tif
- gsdmd_western blot/gsdmd_western blot/GD_cleavage E3/antigd_gar800_.tif
- gsdmd_western blot/gsdmd_western blot/GD_cleavage E3/antigd_gar800_4hrs.tif
- gsdmd_western blot/gsdmd_western blot/GD_cleavage_E2/
- gsdmd_western blot/gsdmd_western blot/GD_cleavage_E2/Analysis_E5.xlsx
- gsdmd_western blot/gsdmd_western blot/GD_cleavage_E2/anti bactin_6-03-24.tif
- gsdmd_western blot/gsdmd_western blot/GD_cleavage_E2/DEMO 2024-02-26 10h24m13s durgesh(IRDye 800CW).jpg
- gsdmd_western blot/gsdmd_western blot/GD_cleavage_E2/DEMO 2024-02-26 10h27m01s durgesh(IRDye 800CW).tif
- gsdmd_western blot/gsdmd_western blot/GD_cleavage_E2/gd.pptx
- gsdmd_western blot/gsdmd_western blot/GSDMD cleavage quant.pzfx
