# Supplementary material for: Inflammasome activation dictates the efficacy of antimycobacterial activity of frontline TB drugs
Source: PLoS Pathog. 2026 Jul 16;22(7):e1014384. doi: 10.1371/journal.ppat.1014384 (PMC13399518; doi:10.1371/journal.ppat.1014384)
Supplement: S1 Data — (ZIP) [file ppat.1014384.s005.zip › gsdmd_western blot/gsdmd_western blot/GD_cleavage E1/ANALYSIS_GD_WESTERN_E2_E3.xlsx]

## Sheet: Sheet1
		gapdh	background-sample		N terminal	background-sample	Intensity
EXP2
background		63.452	0		88.161	0
NT		123.788	60.336		88.986	0.825	0.0136734
SRT		146.912	83.46		100.805	12.644	0.151498
DMF		125.969	62.517		92.565	4.404	0.0704448
S+DMF		110.442	46.99		98.639	10.478	0.222984
L+N		125.416	61.964		103.033	14.872	0.24001
EXP3
background		176.941	0		178.139	0
NT		199.955	23.014		180.992	2.853	0.123968
SRT		205.697	28.756		188.273	10.134	0.352413
DMF		208.976	32.035		167.814	-10.325	-0.322304
S+DMF		205.479	28.538		179.361	1.222	0.0428201
L+N		204.892	27.951		190.973	12.834	0.459161

## Sheet: Sheet2
1	95.294
2	116.759
3	95.286
4	117.101
5	130.493
6	88.986		1	123.788
7	100.805		2	146.912
8	92.565		3	125.969
9	98.639		4	110.442
10	103.033		5	125.416
11	88.161		6	63.452
