# Supplementary material for: Inflammasome activation dictates the efficacy of antimycobacterial activity of frontline TB drugs
Source: PLoS Pathog. 2026 Jul 16;22(7):e1014384. doi: 10.1371/journal.ppat.1014384 (PMC13399518; doi:10.1371/journal.ppat.1014384)
Supplement: S1 Data — (ZIP) [file ppat.1014384.s005.zip › gsdmd_western blot/gsdmd_western blot/GD_cleavage_E2/Analysis_E5.xlsx]

## Sheet: Sheet1
	gapdh	background-sample	N terminal	background-sample	Intensity (bactin/nterminal)
E5
background	66.296	0	96.388	0
NT	132.592	66.296	110.212	13.824	0.208519
SRT	126.664	60.368	127.344	30.956	0.512788
DMF	120.204	53.908	106.909	10.521	0.195166
S+DMF	125.158	58.862	123.729	27.341	0.464493
L+N	134.273	67.977	125.572	29.184	0.429322
