# Supplementary material for: Inflammasome activation dictates the efficacy of antimycobacterial activity of frontline TB drugs
Source: PLoS Pathog. 2026 Jul 16;22(7):e1014384. doi: 10.1371/journal.ppat.1014384 (PMC13399518; doi:10.1371/journal.ppat.1014384)
Supplement: S2 Data — (ZIP) [file ppat.1014384.s006.zip]

Archive with 4 entries (3 files):
- IPG4AM/
- IPG4AM/nt_0005_GFP.jpg
- IPG4AM/s+dmf_0003_GFP.jpg
- IPG4AM/srt_0001_GFP.jpg
