# Supplementary material for: Inflammasome activation dictates the efficacy of antimycobacterial activity of frontline TB drugs
Source: PLoS Pathog. 2026 Jul 16;22(7):e1014384. doi: 10.1371/journal.ppat.1014384 (PMC13399518; doi:10.1371/journal.ppat.1014384)
Supplement: S3 Data — (ZIP) [file ppat.1014384.s007.zip]

Archive with 7 entries (6 files):
- lung gross/
- lung gross/T1hrzes-1.tif
- lung gross/T1hrzes-2.tif
- lung gross/T1hrzes-3.tif
- lung gross/T1hrzesd-2.tif
- lung gross/T1hrzesd-3.tif
- lung gross/T1hrzesd-4.tif
