# Supplementary material for: Inflammasome activation dictates the efficacy of antimycobacterial activity of frontline TB drugs
Source: PLoS Pathog. 2026 Jul 16;22(7):e1014384. doi: 10.1371/journal.ppat.1014384 (PMC13399518; doi:10.1371/journal.ppat.1014384)
Supplement: S4 Data — (ZIP) [file ppat.1014384.s008.zip]

Archive with 9 entries (8 files):
- mito red/
- mito red/nt 6H.lif - Image005.jpg
- mito red/nt 6H.lif - Image008.jpg
- mito red/NT24H.lif - Image008.jpg
- mito red/NT24H.lif - Image009.jpg
- mito red/srt 6H.lif - Image005.jpg
- mito red/srt 6H.lif - Image010.jpg
- mito red/SRT24H.lif - Image009.jpg
- mito red/SRT24H.lif - Image010.jpg
